# Supplementary material for: Multiple Levels of Triggered Factors and the Obligated Requirement of Cell-to-Cell Movement in the Mutation Repair of Cucumber Mosaic Virus with Defects in the tRNA-like Structure
Source: Biology (Basel). 2022 Jul 13;11(7):1051. doi: 10.3390/biology11071051 (PMC9312275; doi:10.3390/biology11071051)
Supplement: Supplementary file 1 [file biology-11-01051-s001.zip]

Archive with 3 entries (2 files):
- biology-1792064-supplementary/
- biology-1792064-supplementary/biology-1792064 supplementary WB.pptx
- biology-1792064-supplementary/biology-1792064-supplementary Figures and tables.pdf
